# Supplementary material for: Excess Secretion of Gel-Forming Mucins and Associated Innate Defense Proteins with Defective Mucin Un-Packaging Underpin Gallbladder Mucocele Formation in Dogs
Source: PLoS One. 2015 Sep 28;10(9):e0138988. doi: 10.1371/journal.pone.0138988 (PMC4586375; doi:10.1371/journal.pone.0138988)
Supplement: S1 File — (XLSX) [file pone.0138988.s001.xlsx]

## Sheet: Sheet1
Protein Descriptions/Accession #		Number of Peptides								Total Intensity
	Mol weight (Da)	Control 1	Control 2	Control 3	Control 4	Mucocele 1	Mucocele2	Mucocele 3	Mucocele 4	Control 1	Control 2	Control 3	Control 4	Mucocele 1	Mucocele2	Mucocele 3	Mucocele 4
>gi|359321890 mucin-5ac [Canis lupus familiaris]	448.56	21	14	32	64	72	76	58	208	1.64753e-07	1.33702e-07	9.0295e-07	1.29915e-06	1.22943e-06	1.41923e-06	1.57626e-06	1.02971e-05
>gi|345783652 mucin-5B [Canis lupus familiaris]	530.1	214	184	205	349	323	373	229	438	1.02478e-05	1.32149e-05	2.14252e-05	3.94091e-05	1.2921e-05	2.20991e-05	8.97221e-06	3.28191e-05
>gi|359318821 IgGFc-binding protein [Canis lupus familiaris]	144	120	56	64	53	144	121	118	122	0.000104285	0.000203892	0.000313095	0.000757743	0.0032919	0.00319049	0.00332501	0.00318837
>gi|345792551 deleted in malignant brain tumors 1 protein [Canis lupus familiaris]	259.43	67	55	48	128	283	370	292	460	7.56189e-06	5.99069e-06	1.23907e-05	3.53865e-05	6.50628e-05	5.27649e-05	6.709e-05	5.06974e-05
>gi|156875884 trefoil factor family peptide 3 [Canis lupus familiaris]	8.8652	2	6	2	11	22	23	19	23	3.94576e-07	7.47802e-06	1.98409e-06	2.40785e-05	5.03487e-05	9.28346e-05	4.89991e-05	5.25284e-05
>gi|345802838 polymeric immunoglobulin receptor [Canis lupus familiaris]	83.194	49	28	41	74	163	141	138	110	5.1209e-06	3.8864e-06	1.34262e-05	1.6329e-05	5.68447e-05	4.38203e-05	5.05772e-05	2.03493e-05
>gi|73953129 pulmonary surfactant-associated protein D isoform 1 [Canis lupus familiaris]	37.757	0	0	0	0	18	21	21	34	0	0	0	0	9.93993e-07	1.42904e-06	2.42248e-06	4.41033e-06
>gi|73964953|ref|XP_540464.2| PREDICTED: galectin-3-binding protein [Canis lupus familiaris]	62.21	0	0	0	0	4	3	0	4	0	0	0	0	8.61039e-08	4.7074e-08	0	6.05967e-08
>gi|345779666 immunoglobulin J chain isoform 1 [Canis lupus familiaris]	18.252	13	2	14	17	56	64	49	53	2.78192e-06	2.5978e-06	7.26585e-06	2.17534e-05	0.000108663	9.8912e-05	0.000133391	6.47275e-05
>gi|124390007 immunoglobulin heavy chain constant region CH1 [Canis lupus familiaris]	11.497	2	0	1	2	9	9	9	2	5.49345e-07	0	1.48498e-06	1.14791e-06	1.17281e-05	8.3746e-06	1.36226e-05	1.31777e-06
>gi|124390009 immunoglobulin heavy chain constant region CH2 [Canis lupus familiaris]	12.235	2	0	5	7	13	9	13	8	1.97988e-07	0	1.78862e-06	5.04204e-06	2.92527e-05	2.24945e-05	3.8734e-05	3.40819e-06
>gi|164452882 immunoglobulin kappa light chain variable region [Canis lupus familiaris]	14.4	2	2	2	2	6	4	6	3	6.57267e-07	6.64464e-07	1.24277e-06	9.82321e-07	8.44093e-06	4.21364e-06	9.11795e-06	1.64879e-06
>gi|208342106 immunoglobulin heavy chain variable region, partial [Canis lupus familiaris]	15.235	2	0	2	2	3	3	5	2	3.05732e-07	0	7.42508e-07	5.72252e-07	1.33189e-06	4.40933e-07	1.50962e-06	2.34409e-07
>gi|208342271 immunoglobulin heavy chain variable region, partial [Canis lupus familiaris]	15.169	1	0	0	3	6	6	5	3	3.4383e-08	0	0	3.70896e-07	2.85743e-06	1.29073e-06	1.65249e-06	2.86926e-07
>gi|1096664 IgA heavy chain constant region [Canis lupus familiaris]	37.279	27	15	25	54	108	85	102	76	3.71616e-05	2.01481e-05	0.000127939	0.000130787	0.000120196	0.000102933	0.000193725	8.68133e-05
>gi|359322249 complement C3 [Canis lupus familiaris]	180.3	31	4	11	15	85	62	51	61	9.23337e-07	3.66934e-08	4.69025e-07	4.76216e-07	2.83386e-06	1.80177e-06	1.82246e-06	1.70517e-06
>gi|359320893|ref|XP_538843.4| PREDICTED: complement C4-A [Canis lupus familiaris]	197.98	5	2	0	1	21	20	3	13	16329000	0	8086400	27539100	325530000	58001000	224700000	237127750
>gi|73997271|ref|XP_534901.2| PREDICTED: complement C1r subcomponent isoform 1 [Canis lupus familiaris]	80.13	0	0	0	0	13	7	2	7	0	0	0	0	72630000	33701000	62128000	1.87177e+07
>gi|345803075|ref|XP_003434998.1| PREDICTED: C4b-binding protein alpha chain [Canis lupus familiaris]	68.55	0	0	0	0	0	2	1	2	0	0	0	0	25514000	39485000	107350000	1.91499e+07
>gi|74002140|ref|XP_863506.1| PREDICTED: complement factor I isoform 3 [Canis lupus familiaris]	66.845	0	0	0	0	4	3	0	1	0	0	0	0	36174000	0	12836000	5.44556e+06
>gi|57091989|ref|XP_537791.1| PREDICTED: complement component C8 gamma chain [Canis lupus familiaris]	22.544	0	0	0	0	1	1	0	2	0	0	0	0	1377900	0	9154200	1.17023e+06
>gi|73997275|ref|XP_853320.1| PREDICTED: complement C1s subcomponent isoform 2 [Canis lupus familiaris]	77.53	0	0	0	0	6	4	0	0	0	0	0	0	65235000	0	0	7.24833e+06
>gi|74005944|ref|XP_536110.2| PREDICTED: complement factor H isoform 2 [Canis lupus familiaris]	139.73	0	0	0	0	1	1	0	0	0	0	0	0	3660900	0	6542400	1133700
>gi|119637732 alpha 1 antitrypsin [Canis lupus familiaris]	46.306	0	1	0	1	8	7	7	10	0	1.09396e-07	0	1.44257e-07	1.31592e-06	6.87082e-07	8.2507e-07	1.02947e-06
>gi|73946216 plasminogen [Canis lupus familiaris]	91.169	1	0	0	1	15	8	10	8	6.07018e-09	0	0	3.62456e-08	3.91726e-07	1.58203e-07	3.01469e-07	1.68173e-07
>gi|73964432 alpha-1-antichymotrypsin [Canis lupus familiaris]	47.139	1	0	0	0	10	8	4	3	3.1418e-08	0	0	0	5.03853e-07	3.64276e-07	2.60684e-07	1.58095e-07
>gi|73967363 alpha-2-antiplasmin isoform 2 [Canis lupus familiaris]	54.71					3	2	3	3	0	0	0	0	8.58651e-08	5.44477e-08	6.43363e-08	6.4168e-08
>gi|73988725 hemopexin [Canis lupus familiaris]	51.337	4	0	1	9	22	22	19	16	3.40167e-08	0	2.54031e-08	8.17967e-07	5.10909e-06	3.77834e-06	3.59822e-06	1.56723e-06
>gi|22531688|dbj|BAC10663.1| serum albumin [Canis lupus familiaris];>gi|55742764|ref|NP_001003026.1| serum albumin precursor [Canis lupus familiaris];>gi|56757408|sp|P49822.3|ALBU_CANFA RecName: Full=Serum albumin; AltName: Allergen=Can f 3; Flags: Precurs	67.9	53	38	58	35	91	91	83	112	2570000000	913440000	1541100000	1153500000	12317000000	8305500000	20761000000	13794500000
>gi|345781768 fibrinogen-like 1 [Canis lupus familiaris]	35.968	1	0	0	0	3	3	2	2	5.32025e-08	0	0	0	1.93135e-07	1.74272e-07	1.49209e-07	1.04002e-07
